# Supplementary material for: ﻿A new species of Nidirana (Anura, Ranidae) from northern Guangxi, China
Source: Zookeys. 2022 Dec 12;1135:119–37. doi: 10.3897/zookeys.1135.94371 (PMC9836524; doi:10.3897/zookeys.1135.94371)
Supplement: XML Treatment for Nidirana guibeiensis [file zookeys.1135.94371-treatment1.xml]

<!DOCTYPE tp:taxon-treatment
  PUBLIC "-//TaxonX//DTD Taxonomic Treatment Publishing DTD v0 20100105//EN" "tax-treatment-NSO.dtd">
<tp:taxon-treatment xmlns:tp="http://www.plazi.org/taxpub"><tp:treatment-meta><kwd-group><label>Taxon classification</label><kwd>
                <named-content content-type="kingdom">Animalia</named-content>
              </kwd><kwd>
                <named-content content-type="order">Anura</named-content>
              </kwd><kwd>
                <named-content content-type="family">Ranidae</named-content>
              </kwd></kwd-group><mixed-citation publication-type="journal"><person-group><name><surname>Chen</surname><given-names>Wei-Cai</given-names></name><name><surname>Ye</surname><given-names>Jian-Ping</given-names></name><name><surname>Peng</surname><given-names>Wan-Xiao</given-names></name><name><surname>Li</surname><given-names>Peng</given-names></name><name><surname>Su</surname><given-names>Tong-Ping</given-names></name><name><surname>Yu</surname><given-names>Gui-Dong</given-names></name><name><surname>Cheng</surname><given-names>Zhi-Ying</given-names></name></person-group><article-title>﻿A new species of <italic><tp:taxon-name><tp:taxon-name-part taxon-name-part-type="genus" reg="Nidirana">Nidirana</tp:taxon-name-part></tp:taxon-name></italic> (<tp:taxon-name><tp:taxon-name-part taxon-name-part-type="order">Anura</tp:taxon-name-part></tp:taxon-name>, <tp:taxon-name><tp:taxon-name-part taxon-name-part-type="family">Ranidae</tp:taxon-name-part></tp:taxon-name>) from northern Guangxi, China</article-title><source>Zookeys</source><day>12</day><month>12</month><year>2022</year><volume>1135</volume><fpage>119</fpage><lpage>137</lpage><pub-id pub-id-type="doi">10.3897/zookeys.1135.94371</pub-id></mixed-citation></tp:treatment-meta><tp:nomenclature><label>﻿</label><tp:taxon-name>
              <object-id xmlns:xlink="http://www.w3.org/1999/xlink" content-type="arpha" xlink:type="simple">71C60F29-AF0C-5124-9E31-22A1C3DB122C</object-id>
              <tp:taxon-name-part taxon-name-part-type="genus" reg="Nidirana">Nidirana</tp:taxon-name-part>
              <tp:taxon-name-part taxon-name-part-type="species" reg="guibeiensis">guibeiensis</tp:taxon-name-part>
              <object-id xmlns:xlink="http://www.w3.org/1999/xlink" content-type="zoobank" xlink:type="simple">https://zoobank.org/22E61BF0-A1D2-4E44-83A5-F4EA99A50B78</object-id>
            </tp:taxon-name><tp:taxon-authority>Chen, Ye, Peng &amp; Li</tp:taxon-authority><tp:taxon-status xmlns:xlink="http://www.w3.org/1999/xlink" xlink:type="simple">sp. nov.</tp:taxon-status><xref ref-type="fig" rid="F5">Fig. 5</xref></tp:nomenclature><tp:treatment-sec sec-type="Holotype" id="SECID0EDNCI"><title>Holotype.</title><p><abbrev xmlns:xlink="http://www.w3.org/1999/xlink" content-type="institution" xlink:title="Nanning Normal University" id="ABBRID0EJNCI" xlink:type="simple">NNU</abbrev> 00771; adult ♂; China, Guangxi, Ziyuan County, Zhongfeng Town; <named-content xmlns:xlink="http://www.w3.org/1999/xlink" content-type="dwc:verbatimCoordinates" xlink:type="simple"><named-content content-type="geo-json" specific-use="{&#34;type&#34;:&#34;Point&#34;,&#34;coordinates&#34;:[110.688200,25.975000]}" id="NCID0ERNCI" xlink:type="simple">110.6882°E, 25.9750°N</named-content></named-content>; Wei-Cai Chen leg., 8 May 2022.</p></tp:treatment-sec><tp:treatment-sec sec-type="Paratypes" id="SECID0EWNCI"><title>Paratypes.</title><p><abbrev xmlns:xlink="http://www.w3.org/1999/xlink" content-type="institution" xlink:title="Nanning Normal University" id="ABBRID0E3NCI" xlink:type="simple">NNU</abbrev> 00769–770, 772–773; 4 adult ♂♂; same locality and date as holotype • <abbrev xmlns:xlink="http://www.w3.org/1999/xlink" content-type="institution" xlink:title="Nanning Normal University" id="ABBRID0EBOCI" xlink:type="simple">NNU</abbrev> 00694; 1 adult ♀; same locality as holotype; Gui-Dong Yu leg., 29 April 2022 • <abbrev xmlns:xlink="http://www.w3.org/1999/xlink" content-type="institution" xlink:title="Nanning Normal University" id="ABBRID0EGOCI" xlink:type="simple">NNU</abbrev> 00810; 1 adult ♂; China, Guangxi, Xing’an County, Lingtan Town; <named-content xmlns:xlink="http://www.w3.org/1999/xlink" content-type="dwc:verbatimCoordinates" xlink:type="simple"><named-content content-type="geo-json" specific-use="{&#34;type&#34;:&#34;Point&#34;,&#34;coordinates&#34;:[110.562200,25.590700]}" id="NCID0EOOCI" xlink:type="simple">110.5622°E, 25.5907°N</named-content></named-content>; Wei-Cai Chen leg., 9 May 2022 • <abbrev xmlns:xlink="http://www.w3.org/1999/xlink" content-type="institution" xlink:title="Nanning Normal University" id="ABBRID0ETOCI" xlink:type="simple">NNU</abbrev> 00864–867; 4 adult ♂♂; same locality as holotype; Wei-Cai Chen leg., 2 June 2022 • <abbrev xmlns:xlink="http://www.w3.org/1999/xlink" content-type="institution" xlink:title="Nanning Normal University" id="ABBRID0EYOCI" xlink:type="simple">NNU</abbrev> 00917–919; 3 adult ♂♂; Maoershan National Nature Reserve; <named-content xmlns:xlink="http://www.w3.org/1999/xlink" content-type="dwc:verbatimCoordinates" xlink:type="simple"><named-content content-type="geo-json" specific-use="{&#34;type&#34;:&#34;Point&#34;,&#34;coordinates&#34;:[110.493700,25.882300]}" id="NCID0EAPCI" xlink:type="simple">110.4937°E, 25.8823°N</named-content></named-content>; Wei-Cai Chen, Tong-Ping Su &amp; Gui-Dong Yu leg., 28 June 2022.</p></tp:treatment-sec><tp:treatment-sec sec-type="etymology" id="SECID0EFPCI"><title>Etymology.</title><p>The species name refers to its distribution in northern Guangxi. ‘Guibei’ means northern Guangxi.</p><p>We suggest the English name Guibei Music Frog and the Chinese name Gui Bei Qin Wa (桂北琴蛙).</p></tp:treatment-sec><tp:treatment-sec sec-type="diagnosis" id="SECID0ELPCI"><title>Diagnosis.</title><p><italic><tp:taxon-name><tp:taxon-name-part taxon-name-part-type="genus" reg="Nidirana">Nidirana</tp:taxon-name-part><tp:taxon-name-part taxon-name-part-type="species" reg="guibeiensis">guibeiensis</tp:taxon-name-part></tp:taxon-name></italic> sp. nov. differs from its congeners in the combination of the following characteristics: larger body size (<abbrev xmlns:xlink="http://www.w3.org/1999/xlink" xlink:title="snout-vent length" id="ABBRID0E3PCI" xlink:type="simple">SVL</abbrev> 50.2–63.6 mm in males; 54.6 mm in the only sampled female); dorsum smooth with tubercles on the posterior of the back; surfaces of throat, chest, and upper part of the belly with grey clouding, lower part of the belly near immaculate creamy white; dorsal midline with a discrete creamy-white line; lateroventral grooves present on all fingers and toes but not on Finger I; tibiotarsal articulation reaching the level between eye and nostril; a pair of subgular vocal sacs present; three types of calls: one note, two notes, or three notes.</p></tp:treatment-sec><tp:treatment-sec sec-type="description" id="SECID0EAQCI"><title>Description of holotype.</title><p>Adult male, <abbrev xmlns:xlink="http://www.w3.org/1999/xlink" xlink:title="snout-vent length" id="ABBRID0EGQCI" xlink:type="simple">SVL</abbrev> 56.3 mm; head length slightly larger than width (<abbrev xmlns:xlink="http://www.w3.org/1999/xlink" xlink:title="head length" id="ABBRID0EKQCI" xlink:type="simple">HDL</abbrev>/<abbrev xmlns:xlink="http://www.w3.org/1999/xlink" xlink:title="head width" id="ABBRID0EOQCI" xlink:type="simple">HDW</abbrev> = 1.05); snout oval, significantly protruding beyond lower jaw; canthus rostralis distinct; loreal region concave; nostril oval and closer to snout than eye, laterally opening; a creamy white stripe on upper lip, beginning at the tip of snout along with upper lip and ending above insertion of arm; supratympanic fold visible; <abbrev xmlns:xlink="http://www.w3.org/1999/xlink" xlink:title="interorbital distance" id="ABBRID0ESQCI" xlink:type="simple">IOD</abbrev>/<abbrev xmlns:xlink="http://www.w3.org/1999/xlink" xlink:title="internasal distance" id="ABBRID0EWQCI" xlink:type="simple">IND</abbrev> = 0.72; eye diameter almost equal to tympanum diameter (<abbrev xmlns:xlink="http://www.w3.org/1999/xlink" xlink:title="eye diameter" id="ABBRID0E1QCI" xlink:type="simple">ED</abbrev>/<abbrev xmlns:xlink="http://www.w3.org/1999/xlink" xlink:title="tympanum diameter" id="ABBRID0E5QCI" xlink:type="simple">TD</abbrev> = 1.02); vomerine teeth oval, closer to each other than to choana; tongue pyriform with a deep notch on posterior; a pair of subgular vocal sacs present. Relative finger lengths: II &lt; IV &lt; I &lt; III; all tips of fingers but Finger I slightly dilated with lateroventral grooves; finger webbing and dermal fringes absent; subarticular tubercles prominent and conical; two palmar tubercles distinct; nuptial pad present on lateral Finger I with velvety spinules, extending from hand base to level of subarticular tubercle. Relative toe lengths: I &lt; II &lt; V &lt; III &lt; IV; all tips of toes slightly dilated, forming elongated and pointed discs with lateroventral grooves; toe webbing formula: I 2 – 2 II 1½ – 3– III 2 – 3<sup>+</sup> IV 3<sup>+</sup> – 2– V; toes with lateral fringes; subarticular tubercles prominent and oval; inner metatarsal tubercles elongated, but outer metatarsal tubercles conical; heels not meeting when thighs are held at right angles to body; tibiotarsal articulation reaching the level between eye and nostril. Dorsum smooth with tubercles on the posterior of the back; hindlimbs smooth with several tubercles; dorsolateral fold beginning at the posterior of eye and ending above groin; pineal gland distinct; flanks with suprabrachial glands at each side; peripheral vent with some small tubercles (Fig. <xref ref-type="fig" rid="F5">5A–F</xref>).</p><fig id="F5" position="float" orientation="portrait"><object-id xmlns:xlink="http://www.w3.org/1999/xlink" content-type="doi" xlink:type="simple">10.3897/zookeys.1135.94371.figure5</object-id><object-id xmlns:xlink="http://www.w3.org/1999/xlink" content-type="arpha" xlink:type="simple">189D98C4-3069-5A27-8655-2B822E13874E</object-id><label>Figure 5.</label><caption><p>The holotype of <italic><tp:taxon-name><tp:taxon-name-part taxon-name-part-type="genus" reg="Nidirana">Nidirana</tp:taxon-name-part><tp:taxon-name-part taxon-name-part-type="species" reg="guibeiensis">guibeiensis</tp:taxon-name-part></tp:taxon-name></italic> sp. nov. (<abbrev xmlns:xlink="http://www.w3.org/1999/xlink" content-type="institution" xlink:title="Nanning Normal University" id="ABBRID0E4RCI" xlink:type="simple">NNU</abbrev> 00771) <bold>A</bold> dorsal view <bold>B</bold> dorsolateral view <bold>C</bold> ventral view <bold>D</bold> ventral view of hand <bold>E</bold> ventral view of foot <bold>F</bold> tubercles on the rear of the back.</p></caption><graphic xmlns:xlink="http://www.w3.org/1999/xlink" xlink:href="zookeys-1135-119_article-94371__-g005.jpg" position="float" orientation="portrait" xlink:type="simple" id="oo_781154.jpg"><uri content-type="original_file" xlink:type="simple">https://binary.pensoft.net/fig/781154</uri></graphic></fig></tp:treatment-sec><tp:treatment-sec sec-type="Color of holotype" id="SECID0ETSCI"><title>Color of holotype.</title><p>Alive, dorsum moss grey without spots; pineal gland light yellow; dorsal midline with a discrete creamy-white line, beginning at pineal gland and ending at vent; tympanum light brown; presence of a creamy-white linear gland on upper jaw; maxillary gland creamy-white; flank with several black spots and tubercles, and a large grey suprabrachial gland; thigh and tibia with three distinct black bars; surfaces of throat, chest, and upper part of belly with grey clouding, lower part of belly near immaculate creamy white; ventral limbs incarnadine; anterior of base of forelimb with a dark stripe; the anterior and posterior of iris reddish-brown, whereas the upper and lower part of iris brown (Fig. <xref ref-type="fig" rid="F5">5A–F</xref>). In preservation, dorsal surface faded to deep grey; black spots turned darkish black.</p></tp:treatment-sec><tp:treatment-sec sec-type="variation" id="SECID0E4SCI"><title>Variations.</title><p>Measurements of type series are listed in Table <xref ref-type="table" rid="T3">3</xref> and Table S1. Paratypes were similar to the holotype in morphology and color pattern. Some had a discrete, rusty dorsal midline, and a rusty line along the dorsolateral folds, and rusty blotches on the flanks (Fig. <xref ref-type="fig" rid="F6">6A</xref>). Various tubercles on the rear of the back, some denser but some sparse (Fig. <xref ref-type="fig" rid="F6">6B</xref>). Some had five or six black bars on thigh and tibia (Fig. <xref ref-type="fig" rid="F6">6C</xref>).</p><fig id="F6" position="float" orientation="portrait"><object-id xmlns:xlink="http://www.w3.org/1999/xlink" content-type="doi" xlink:type="simple">10.3897/zookeys.1135.94371.figure6</object-id><object-id xmlns:xlink="http://www.w3.org/1999/xlink" content-type="arpha" xlink:type="simple">EA8E1513-1503-51F1-86A2-9DBD54022C9C</object-id><label>Figure 6.</label><caption><p><italic><tp:taxon-name><tp:taxon-name-part taxon-name-part-type="genus" reg="Nidirana">Nidirana</tp:taxon-name-part><tp:taxon-name-part taxon-name-part-type="species" reg="guibeiensis">guibeiensis</tp:taxon-name-part></tp:taxon-name></italic> sp. nov. <bold>A</bold> dorsal view of <abbrev xmlns:xlink="http://www.w3.org/1999/xlink" content-type="institution" xlink:title="Nanning Normal University" id="ABBRID0EMUCI" xlink:type="simple">NNU</abbrev> 00769 <bold>B</bold> rough tubercles on the rear of the back (<abbrev xmlns:xlink="http://www.w3.org/1999/xlink" content-type="institution" xlink:title="Nanning Normal University" id="ABBRID0ETUCI" xlink:type="simple">NNU</abbrev> 00865) <bold>C</bold> five bars on thigh and tibia (<abbrev xmlns:xlink="http://www.w3.org/1999/xlink" content-type="institution" xlink:title="Nanning Normal University" id="ABBRID0E1UCI" xlink:type="simple">NNU</abbrev> 00867) <bold>D</bold> female with creamy yellow eggs with pigmented poles (<abbrev xmlns:xlink="http://www.w3.org/1999/xlink" content-type="institution" xlink:title="Nanning Normal University" id="ABBRID0EBVCI" xlink:type="simple">NNU</abbrev> 00694).</p></caption><graphic xmlns:xlink="http://www.w3.org/1999/xlink" xlink:href="zookeys-1135-119_article-94371__-g006.jpg" position="float" orientation="portrait" xlink:type="simple" id="oo_781155.jpg"><uri content-type="original_file" xlink:type="simple">https://binary.pensoft.net/fig/781155</uri></graphic></fig></tp:treatment-sec><tp:treatment-sec sec-type="ecology" id="SECID0ELVCI"><title>Ecology and distribution.</title><p><italic><tp:taxon-name><tp:taxon-name-part taxon-name-part-type="genus" reg="Nidirana">Nidirana</tp:taxon-name-part><tp:taxon-name-part taxon-name-part-type="species" reg="guibeiensis">guibeiensis</tp:taxon-name-part></tp:taxon-name></italic> sp. nov. was found in paddy fields or still pools at 300–1 300 m a.s.l. We heard the advertisement calls in the field during the surveys, from April to July. We observed that the new species has nest construction behavior (Fig. <xref ref-type="fig" rid="F7">7</xref>). The nest was made of rice stems and 20–30 cm in diameter without a covering. Eggs were observed in the nest (Fig. <xref ref-type="fig" rid="F7">7</xref>). Females were gravid with creamy-yellow eggs with black poles (Fig. <xref ref-type="fig" rid="F6">6D</xref>). The new species is widespread in northern Guangxi.</p><fig id="F7" position="float" orientation="portrait"><object-id xmlns:xlink="http://www.w3.org/1999/xlink" content-type="doi" xlink:type="simple">10.3897/zookeys.1135.94371.figure7</object-id><object-id xmlns:xlink="http://www.w3.org/1999/xlink" content-type="arpha" xlink:type="simple">1102D334-C822-5018-B3FC-DBB95DD97589</object-id><label>Figure 7.</label><caption><p>Nests of <italic><tp:taxon-name><tp:taxon-name-part taxon-name-part-type="genus" reg="Nidirana">Nidirana</tp:taxon-name-part><tp:taxon-name-part taxon-name-part-type="species" reg="guibeiensis">guibeiensis</tp:taxon-name-part></tp:taxon-name></italic> sp. nov. with eggs.</p></caption><graphic xmlns:xlink="http://www.w3.org/1999/xlink" xlink:href="zookeys-1135-119_article-94371__-g007.jpg" position="float" orientation="portrait" xlink:type="simple" id="oo_781156.jpg"><uri content-type="original_file" xlink:type="simple">https://binary.pensoft.net/fig/781156</uri></graphic></fig></tp:treatment-sec><tp:treatment-sec sec-type="comparisons" id="SECID0EAXCI"><title>Comparison.</title><p>A summary of morphological characteristics is listed in Table <xref ref-type="table" rid="T1">1</xref>. <italic><tp:taxon-name><tp:taxon-name-part taxon-name-part-type="genus" reg="Nidirana">Nidirana</tp:taxon-name-part><tp:taxon-name-part taxon-name-part-type="species" reg="guibeiensis">guibeiensis</tp:taxon-name-part></tp:taxon-name></italic> sp. nov. differs from its congeners in the following characteristics: (1) <abbrev xmlns:xlink="http://www.w3.org/1999/xlink" xlink:title="snout-vent length" id="ABBRID0EVXCI" xlink:type="simple">SVL</abbrev> 50.2–63.6 mm in males; (2) dorsum smooth with tubercles on the posterior of the back; (3) surfaces of throat, chest, and upper part of belly with grey clouding, lower part of belly near immaculate creamy white; (4) dorsal midline with a discrete creamy-white line; (5) tibiotarsal articulation reaching the level between eye and nostril; (6) lateroventral grooves present on all fingers and toes but not on Finger I; (7) nuptial pad present on Finger I; (8) a pair of subgular vocal sacs present; (9) a call comprised of one, two, or three notes.</p><p>Phylogenetically, <italic><tp:taxon-name><tp:taxon-name-part taxon-name-part-type="genus" reg="Nidirana">N.</tp:taxon-name-part><tp:taxon-name-part taxon-name-part-type="species" reg="guibeiensis">guibeiensis</tp:taxon-name-part></tp:taxon-name></italic> sp. nov. is closest to <italic><tp:taxon-name><tp:taxon-name-part taxon-name-part-type="genus" reg="Nidirana">N.</tp:taxon-name-part><tp:taxon-name-part taxon-name-part-type="species" reg="leishanensis">leishanensis</tp:taxon-name-part></tp:taxon-name></italic> (Fig. <xref ref-type="fig" rid="F3">3</xref>). However, <italic><tp:taxon-name><tp:taxon-name-part taxon-name-part-type="genus" reg="Nidirana">N.</tp:taxon-name-part><tp:taxon-name-part taxon-name-part-type="species" reg="guibeiensis">guibeiensis</tp:taxon-name-part></tp:taxon-name></italic> sp. nov. differs from <italic><tp:taxon-name><tp:taxon-name-part taxon-name-part-type="genus" reg="Nidirana">N.</tp:taxon-name-part><tp:taxon-name-part taxon-name-part-type="species" reg="leishanensis">leishanensis</tp:taxon-name-part></tp:taxon-name></italic> in the absence of dermal fringes on fingers (vs broad lateral fringes on inner sides of Fingers II, III, and IV but absent on Finger I); the presence of lateroventral grooves on all fingers except Finger I (vs lateroventral grooves present on Fingers III and IV); toe webbing formula: I 2 – 2 II 1½ – 3– III 2 – 3<sup>+</sup> IV 3<sup>+</sup> – 2– V (vs I 1⅓ –2 II 1⅓ –2⅓ III 1⅔ –3 IV 3⅓ –1⅓ V); dorsum smooth with tubercles on the posterior of the back (vs dorsal skin rough with dense granules but not concentrated on the posterior of the back); heels not meeting when thighs are held at right angles to body (vs heels overlapping); outer metatarsal tubercle present (vs absent); surfaces of throat, chest, and upper part of belly with grey clouding, lower part of belly near immaculate creamy white (vs surface and throat smooth and incarnadine); supratympanic fold present (vs absent); two palmar tubercles distinct (vs three palmar tubercles elliptic, distinct); nuptial pad present on Finger I (vs nuptial pad on the inner side of base of Fingers I and II); a call comprised of one, two, or three notes (vs a call with one strophe with one syllable). The new species has nest construction behavior (vs no nest construction behavior).</p><p><italic><tp:taxon-name><tp:taxon-name-part taxon-name-part-type="genus" reg="Nidirana">Nidirana</tp:taxon-name-part><tp:taxon-name-part taxon-name-part-type="species" reg="guibeiensis">guibeiensis</tp:taxon-name-part></tp:taxon-name></italic> sp. nov. differs from <italic><tp:taxon-name><tp:taxon-name-part taxon-name-part-type="genus" reg="Nidirana">N.</tp:taxon-name-part><tp:taxon-name-part taxon-name-part-type="species" reg="xiangica">xiangica</tp:taxon-name-part></tp:taxon-name></italic> in having a dorsal midline with a discrete creamy-white line (vs absent dorsal midline); heels not meeting when thighs are held at right angles to body (vs heels meeting); a smooth dorsum with tubercles on the posterior of the back (vs extremely rough dorsal surface with dense tubercles and white horny spinules on the entire dorsum); supratympanic fold present (vs absent); the anterior and posterior of iris reddish-brown, whereas the upper and lower parts of iris brown (vs upper ⅓ iris brownish-white and lower ⅔ iris reddish-brown); advertisement calls contained 1–3 notes (vs 2 or 3 notes with a specific first note). Additionally, the new species has nest construction behavior (vs no nest construction behavior).</p><p>Due to the larger body size in males (<abbrev xmlns:xlink="http://www.w3.org/1999/xlink" xlink:title="snout-vent length" id="ABBRID0EJ1CI" xlink:type="simple">SVL</abbrev> 50.2–63.6 mm), <italic><tp:taxon-name><tp:taxon-name-part taxon-name-part-type="genus" reg="Nidirana">N.</tp:taxon-name-part><tp:taxon-name-part taxon-name-part-type="species" reg="guibeiensis">guibeiensis</tp:taxon-name-part></tp:taxon-name></italic> sp. nov. differs from males of <italic><tp:taxon-name><tp:taxon-name-part taxon-name-part-type="genus" reg="Nidirana">N.</tp:taxon-name-part><tp:taxon-name-part taxon-name-part-type="species" reg="nankunensis">nankunensis</tp:taxon-name-part></tp:taxon-name></italic> (<abbrev xmlns:xlink="http://www.w3.org/1999/xlink" xlink:title="snout-vent length" id="ABBRID0ED2CI" xlink:type="simple">SVL</abbrev> 33.3–37.1 mm), <italic><tp:taxon-name><tp:taxon-name-part taxon-name-part-type="genus" reg="Nidirana">N.</tp:taxon-name-part><tp:taxon-name-part taxon-name-part-type="species" reg="chapaensis">chapaensis</tp:taxon-name-part></tp:taxon-name></italic> (<abbrev xmlns:xlink="http://www.w3.org/1999/xlink" xlink:title="snout-vent length" id="ABBRID0ES2CI" xlink:type="simple">SVL</abbrev> 35.5–42.5 mm), <italic><tp:taxon-name><tp:taxon-name-part taxon-name-part-type="genus" reg="Nidirana">N.</tp:taxon-name-part><tp:taxon-name-part taxon-name-part-type="species" reg="guangxiensis">guangxiensis</tp:taxon-name-part></tp:taxon-name></italic> (<abbrev xmlns:xlink="http://www.w3.org/1999/xlink" xlink:title="snout-vent length" id="ABBRID0EB3CI" xlink:type="simple">SVL</abbrev> 40.2–47.6 mm), <italic><tp:taxon-name><tp:taxon-name-part taxon-name-part-type="genus" reg="Nidirana">N.</tp:taxon-name-part><tp:taxon-name-part taxon-name-part-type="species" reg="hainanensis">hainanensis</tp:taxon-name-part></tp:taxon-name></italic> (<abbrev xmlns:xlink="http://www.w3.org/1999/xlink" xlink:title="snout-vent length" id="ABBRID0EQ3CI" xlink:type="simple">SVL</abbrev> 32.8–44.4 mm), <italic><tp:taxon-name><tp:taxon-name-part taxon-name-part-type="genus" reg="Nidirana">N.</tp:taxon-name-part><tp:taxon-name-part taxon-name-part-type="species" reg="okinavana">okinavana</tp:taxon-name-part></tp:taxon-name></italic> (<abbrev xmlns:xlink="http://www.w3.org/1999/xlink" xlink:title="snout-vent length" id="ABBRID0E63CI" xlink:type="simple">SVL</abbrev> 35.5–42.8 mm), <italic><tp:taxon-name><tp:taxon-name-part taxon-name-part-type="genus" reg="Nidirana">N.</tp:taxon-name-part><tp:taxon-name-part taxon-name-part-type="species" reg="yaoica">yaoica</tp:taxon-name-part></tp:taxon-name></italic> (<abbrev xmlns:xlink="http://www.w3.org/1999/xlink" xlink:title="snout-vent length" id="ABBRID0EO4CI" xlink:type="simple">SVL</abbrev> 42.1–45.6 mm), and <italic><tp:taxon-name><tp:taxon-name-part taxon-name-part-type="genus" reg="Nidirana">N.</tp:taxon-name-part><tp:taxon-name-part taxon-name-part-type="species" reg="yeae">yeae</tp:taxon-name-part></tp:taxon-name></italic> (<abbrev xmlns:xlink="http://www.w3.org/1999/xlink" xlink:title="snout-vent length" id="ABBRID0E44CI" xlink:type="simple">SVL</abbrev> 41.2–43.5 mm). Other differences are (Table <xref ref-type="table" rid="T1">1</xref>): lateroventral grooves present on all fingers but not on Finger I (vs absent in <italic><tp:taxon-name><tp:taxon-name-part taxon-name-part-type="genus" reg="Nidirana">N.</tp:taxon-name-part><tp:taxon-name-part taxon-name-part-type="species" reg="guangxiensis">guangxiensis</tp:taxon-name-part></tp:taxon-name></italic>, <italic><tp:taxon-name><tp:taxon-name-part taxon-name-part-type="genus" reg="Nidirana">N.</tp:taxon-name-part><tp:taxon-name-part taxon-name-part-type="species" reg="occidentalis">occidentalis</tp:taxon-name-part></tp:taxon-name></italic>, <italic><tp:taxon-name><tp:taxon-name-part taxon-name-part-type="genus" reg="Nidirana">N.</tp:taxon-name-part><tp:taxon-name-part taxon-name-part-type="species" reg="pleuraden">pleuraden</tp:taxon-name-part></tp:taxon-name></italic>, and <italic><tp:taxon-name><tp:taxon-name-part taxon-name-part-type="genus" reg="Nidirana">N.</tp:taxon-name-part><tp:taxon-name-part taxon-name-part-type="species" reg="yeae">yeae</tp:taxon-name-part></tp:taxon-name></italic>); lateroventral grooves present on all toes (vs absent on all toes in <italic><tp:taxon-name><tp:taxon-name-part taxon-name-part-type="genus" reg="Nidirana">N.</tp:taxon-name-part><tp:taxon-name-part taxon-name-part-type="species" reg="pleuraden">pleuraden</tp:taxon-name-part></tp:taxon-name></italic> and <italic><tp:taxon-name><tp:taxon-name-part taxon-name-part-type="genus" reg="Nidirana">N.</tp:taxon-name-part><tp:taxon-name-part taxon-name-part-type="species" reg="occidentalis">occidentalis</tp:taxon-name-part></tp:taxon-name></italic>) ; tibiotarsal articulation reaching the level between the eye and nostril (vs beyond the tip of snout in <italic><tp:taxon-name><tp:taxon-name-part taxon-name-part-type="genus" reg="Nidirana">N.</tp:taxon-name-part><tp:taxon-name-part taxon-name-part-type="species" reg="lini">lini</tp:taxon-name-part></tp:taxon-name></italic>); dorsum smooth with tubercles on the posterior of the back (vs no tubercles on the posterior of the back in <italic><tp:taxon-name><tp:taxon-name-part taxon-name-part-type="genus" reg="Nidirana">N.</tp:taxon-name-part><tp:taxon-name-part taxon-name-part-type="species" reg="chapaensis">chapaensis</tp:taxon-name-part></tp:taxon-name></italic>, <italic><tp:taxon-name><tp:taxon-name-part taxon-name-part-type="genus" reg="Nidirana">N.</tp:taxon-name-part><tp:taxon-name-part taxon-name-part-type="species" reg="daunchina">daunchina</tp:taxon-name-part></tp:taxon-name></italic>, <italic><tp:taxon-name><tp:taxon-name-part taxon-name-part-type="genus" reg="Nidirana">N.</tp:taxon-name-part><tp:taxon-name-part taxon-name-part-type="species" reg="guangdongensis">guangdongensis</tp:taxon-name-part></tp:taxon-name></italic>, <italic><tp:taxon-name><tp:taxon-name-part taxon-name-part-type="genus" reg="Nidirana">N.</tp:taxon-name-part><tp:taxon-name-part taxon-name-part-type="species" reg="guangxiensis">guangxiensis</tp:taxon-name-part></tp:taxon-name></italic>, <italic><tp:taxon-name><tp:taxon-name-part taxon-name-part-type="genus" reg="Nidirana">N.</tp:taxon-name-part><tp:taxon-name-part taxon-name-part-type="species" reg="hainanensis">hainanensis</tp:taxon-name-part></tp:taxon-name></italic>, <italic><tp:taxon-name><tp:taxon-name-part taxon-name-part-type="genus" reg="Nidirana">N.</tp:taxon-name-part><tp:taxon-name-part taxon-name-part-type="species" reg="leishanensis">leishanensis</tp:taxon-name-part></tp:taxon-name></italic>, <italic><tp:taxon-name><tp:taxon-name-part taxon-name-part-type="genus" reg="Nidirana">N.</tp:taxon-name-part><tp:taxon-name-part taxon-name-part-type="species" reg="nankunensis">nankunensis</tp:taxon-name-part></tp:taxon-name></italic>, <italic><tp:taxon-name><tp:taxon-name-part taxon-name-part-type="genus" reg="Nidirana">N.</tp:taxon-name-part><tp:taxon-name-part taxon-name-part-type="species" reg="okinavana">okinavana</tp:taxon-name-part></tp:taxon-name></italic>, <italic><tp:taxon-name><tp:taxon-name-part taxon-name-part-type="genus" reg="Nidirana">N.</tp:taxon-name-part><tp:taxon-name-part taxon-name-part-type="species" reg="shiwandashanensis">shiwandashanensis</tp:taxon-name-part></tp:taxon-name></italic>, <italic><tp:taxon-name><tp:taxon-name-part taxon-name-part-type="genus" reg="Nidirana">N.</tp:taxon-name-part><tp:taxon-name-part taxon-name-part-type="species" reg="yaoica">yaoica</tp:taxon-name-part></tp:taxon-name></italic>, and <italic><tp:taxon-name><tp:taxon-name-part taxon-name-part-type="genus" reg="Nidirana">N.</tp:taxon-name-part><tp:taxon-name-part taxon-name-part-type="species" reg="yeae">yeae</tp:taxon-name-part></tp:taxon-name></italic>); single nuptial pad present on Finger I (vs absent in <italic><tp:taxon-name><tp:taxon-name-part taxon-name-part-type="genus" reg="Nidirana">N.</tp:taxon-name-part><tp:taxon-name-part taxon-name-part-type="species" reg="hainanensis">hainanensis</tp:taxon-name-part></tp:taxon-name></italic>; two parts on Finger I in <italic><tp:taxon-name><tp:taxon-name-part taxon-name-part-type="genus" reg="Nidirana">N.</tp:taxon-name-part><tp:taxon-name-part taxon-name-part-type="species" reg="chapaensis">chapaensis</tp:taxon-name-part></tp:taxon-name></italic>; present on Fingers I and II in <italic><tp:taxon-name><tp:taxon-name-part taxon-name-part-type="genus" reg="Nidirana">N.</tp:taxon-name-part><tp:taxon-name-part taxon-name-part-type="species" reg="leishanensis">leishanensis</tp:taxon-name-part></tp:taxon-name></italic>).</p></tp:treatment-sec><tp:treatment-sec><!--Section generated to contain objects referenced in tp:taxon-treatment.--><table-wrap id="T3" position="float" orientation="portrait"><label>Table 3.</label><caption><p>Measurements of <italic><tp:taxon-name><tp:taxon-name-part taxon-name-part-type="genus" reg="Nidirana">Nidirana</tp:taxon-name-part><tp:taxon-name-part taxon-name-part-type="species" reg="guibeiensis">guibeiensis</tp:taxon-name-part></tp:taxon-name></italic> sp. nov. (in mm) and morphometric comparisons with <italic><tp:taxon-name><tp:taxon-name-part taxon-name-part-type="genus" reg="Nidirana">N.</tp:taxon-name-part><tp:taxon-name-part taxon-name-part-type="species" reg="leishanensis">leishanensis</tp:taxon-name-part></tp:taxon-name></italic> and <italic><tp:taxon-name><tp:taxon-name-part taxon-name-part-type="genus" reg="Nidirana">N.</tp:taxon-name-part><tp:taxon-name-part taxon-name-part-type="species" reg="xiangica">xiangica</tp:taxon-name-part></tp:taxon-name></italic>. Abbreviations defined in Material and methods. * <italic>p</italic>-values &lt; 0.05, ** <italic>p</italic>-values &lt; 0.01.</p></caption><table id="TID0EIMCI" rules="all"><tbody><tr><th rowspan="2" colspan="1"/><th rowspan="1" colspan="2">Male (<italic>n</italic> = 13)</th><th rowspan="1" colspan="1">Female</th><th rowspan="1" colspan="2"><italic>p</italic>-values from Mann-Whitney <italic>U</italic> tests</th></tr><tr><th rowspan="1" colspan="1">Ranging</th><th rowspan="1" colspan="1">mean ± SD</th><th rowspan="1" colspan="1"><abbrev xmlns:xlink="http://www.w3.org/1999/xlink" content-type="institution" xlink:title="Nanning Normal University" id="ABBRID0EI3BI" xlink:type="simple">NNU</abbrev> 00694</th><th rowspan="1" colspan="1">New species vs <italic><tp:taxon-name><tp:taxon-name-part taxon-name-part-type="genus" reg="Nidirana">N.</tp:taxon-name-part><tp:taxon-name-part taxon-name-part-type="species" reg="leishanensis">leishanensis</tp:taxon-name-part></tp:taxon-name></italic></th><th rowspan="1" colspan="1">New species vs <italic><tp:taxon-name><tp:taxon-name-part taxon-name-part-type="genus" reg="Nidirana">N.</tp:taxon-name-part><tp:taxon-name-part taxon-name-part-type="species" reg="xiangica">xiangica</tp:taxon-name-part></tp:taxon-name></italic></th></tr><tr><td rowspan="1" colspan="1">
                <abbrev xmlns:xlink="http://www.w3.org/1999/xlink" xlink:title="snout-vent length" id="ABBRID0EO4BI" xlink:type="simple">SVL</abbrev>
              </td><td rowspan="1" colspan="1">50.2–63.6</td><td rowspan="1" colspan="1">55.2 ± 3.7</td><td rowspan="1" colspan="1">54.6</td><td rowspan="1" colspan="1">0.054</td><td rowspan="1" colspan="1">0.215</td></tr><tr><td rowspan="1" colspan="1">
                <abbrev xmlns:xlink="http://www.w3.org/1999/xlink" xlink:title="head length" id="ABBRID0EG5BI" xlink:type="simple">HDL</abbrev>
              </td><td rowspan="1" colspan="1">18.6–22.5</td><td rowspan="1" colspan="1">19.9 ± 1.1</td><td rowspan="1" colspan="1">19.8</td><td rowspan="1" colspan="1">0.380</td><td rowspan="1" colspan="1">0.137</td></tr><tr><td rowspan="1" colspan="1">
                <abbrev xmlns:xlink="http://www.w3.org/1999/xlink" xlink:title="head width" id="ABBRID0E55BI" xlink:type="simple">HDW</abbrev>
              </td><td rowspan="1" colspan="1">18.3–23.1</td><td rowspan="1" colspan="1">20.1 ± 1.4</td><td rowspan="1" colspan="1">17.3</td><td rowspan="1" colspan="1">0.011*</td><td rowspan="1" colspan="1">0.321</td></tr><tr><td rowspan="1" colspan="1">
                <abbrev xmlns:xlink="http://www.w3.org/1999/xlink" xlink:title="snout length" id="ABBRID0EW6BI" xlink:type="simple">SNT</abbrev>
              </td><td rowspan="1" colspan="1">7.0–9.5</td><td rowspan="1" colspan="1">7.5 ± 0.7</td><td rowspan="1" colspan="1">7.0</td><td rowspan="1" colspan="1">0.002**</td><td rowspan="1" colspan="1">0.003**</td></tr><tr><td rowspan="1" colspan="1">
                <abbrev xmlns:xlink="http://www.w3.org/1999/xlink" xlink:title="internasal distance" id="ABBRID0EOACI" xlink:type="simple">IND</abbrev>
              </td><td rowspan="1" colspan="1">5.3–6.6</td><td rowspan="1" colspan="1">6.0 ± 0.5</td><td rowspan="1" colspan="1">5.3</td><td rowspan="1" colspan="1">0.028*</td><td rowspan="1" colspan="1">0.000**</td></tr><tr><td rowspan="1" colspan="1">
                <abbrev xmlns:xlink="http://www.w3.org/1999/xlink" xlink:title="interorbital distance" id="ABBRID0EGBCI" xlink:type="simple">IOD</abbrev>
              </td><td rowspan="1" colspan="1">4.1–5.6</td><td rowspan="1" colspan="1">4.9 ± 0.4</td><td rowspan="1" colspan="1">5.0</td><td rowspan="1" colspan="1">0.661</td><td rowspan="1" colspan="1">0.121</td></tr><tr><td rowspan="1" colspan="1">
                <abbrev xmlns:xlink="http://www.w3.org/1999/xlink" xlink:title="eye diameter" id="ABBRID0E5BCI" xlink:type="simple">ED</abbrev>
              </td><td rowspan="1" colspan="1">4.4–6.9</td><td rowspan="1" colspan="1">5.6 ± 0.7</td><td rowspan="1" colspan="1">5.4</td><td rowspan="1" colspan="1">0.028*</td><td rowspan="1" colspan="1">0.000**</td></tr><tr><td rowspan="1" colspan="1">
                <abbrev xmlns:xlink="http://www.w3.org/1999/xlink" xlink:title="tympanum diameter" id="ABBRID0EWCCI" xlink:type="simple">TD</abbrev>
              </td><td rowspan="1" colspan="1">4.6–6.3</td><td rowspan="1" colspan="1">5.4 ± 0.5</td><td rowspan="1" colspan="1">4.8</td><td rowspan="1" colspan="1">0.161</td><td rowspan="1" colspan="1">0.094</td></tr><tr><td rowspan="1" colspan="1">
                <abbrev xmlns:xlink="http://www.w3.org/1999/xlink" xlink:title="hand length" id="ABBRID0EODCI" xlink:type="simple">HND</abbrev>
              </td><td rowspan="1" colspan="1">12.6–15.6</td><td rowspan="1" colspan="1">14.0 ± 1.0</td><td rowspan="1" colspan="1">14.3</td><td rowspan="1" colspan="1">0.726</td><td rowspan="1" colspan="1">0.041*</td></tr><tr><td rowspan="1" colspan="1">
                <abbrev xmlns:xlink="http://www.w3.org/1999/xlink" xlink:title="foot length" id="ABBRID0EGECI" xlink:type="simple">FTL</abbrev>
              </td><td rowspan="1" colspan="1">26.2–33.4</td><td rowspan="1" colspan="1">29.3 ± 2.0</td><td rowspan="1" colspan="1">30.5</td><td rowspan="1" colspan="1">0.001**</td><td rowspan="1" colspan="1">0.000**</td></tr><tr><td rowspan="1" colspan="1">
                <abbrev xmlns:xlink="http://www.w3.org/1999/xlink" xlink:title="tibial length" id="ABBRID0E5ECI" xlink:type="simple">TIB</abbrev>
              </td><td rowspan="1" colspan="1">25.7–29.9</td><td rowspan="1" colspan="1">28.4 ± 1.5</td><td rowspan="1" colspan="1">30.8</td><td rowspan="1" colspan="1">0.861</td><td rowspan="1" colspan="1">0.001**</td></tr></tbody></table></table-wrap><table-wrap id="T1" position="float" orientation="portrait"><label>Table 1.</label><caption><p>Diagnostic characters separating <italic><tp:taxon-name><tp:taxon-name-part taxon-name-part-type="genus" reg="Nidirana">Nidirana</tp:taxon-name-part><tp:taxon-name-part taxon-name-part-type="species" reg="guibeiensis">guibeiensis</tp:taxon-name-part></tp:taxon-name></italic> sp. nov. from all congeners. Labial tooth row formula from <xref ref-type="bibr" rid="B7">Dubois (1995)</xref>.</p></caption><table id="TID0EPKAG" rules="all"><tbody><tr><th rowspan="1" colspan="1">ID</th><th rowspan="1" colspan="1">Species</th><th rowspan="1" colspan="1"><abbrev xmlns:xlink="http://www.w3.org/1999/xlink" xlink:title="snout-vent length" id="ABBRID0EROAC" xlink:type="simple">SVL</abbrev> of males (mm)</th><th rowspan="1" colspan="1"><abbrev xmlns:xlink="http://www.w3.org/1999/xlink" xlink:title="snout-vent length" id="ABBRID0EZOAC" xlink:type="simple">SVL</abbrev> of females (mm)</th><th rowspan="1" colspan="1">Fingers tips</th><th rowspan="1" colspan="1">Lateroventral groove on fingers</th><th rowspan="1" colspan="1">Relative length of fingers</th><th rowspan="1" colspan="1">Toes tips</th><th rowspan="1" colspan="1">Lateroventral groove on toes</th><th rowspan="1" colspan="1">Tibio-tarsal articulation</th><th rowspan="1" colspan="1">Subgular vocal sacs</th><th rowspan="1" colspan="1">Nuptial pad</th><th rowspan="1" colspan="1">Spinules on dorsal skin</th><th rowspan="1" colspan="1">Nest construction</th><th rowspan="1" colspan="1">Tadpole labial tooth row formula</th><th rowspan="1" colspan="1">Calling</th><th rowspan="1" colspan="1">References</th></tr><tr><td rowspan="1" colspan="1">1</td><td rowspan="1" colspan="1"><italic><tp:taxon-name><tp:taxon-name-part taxon-name-part-type="genus" reg="Nidirana">N.</tp:taxon-name-part><tp:taxon-name-part taxon-name-part-type="species" reg="guibeiensis">guibeiensis</tp:taxon-name-part></tp:taxon-name></italic> sp. nov.</td><td rowspan="1" colspan="1">50.2–63.6</td><td rowspan="1" colspan="1">54.6</td><td rowspan="1" colspan="1">Dilated</td><td rowspan="1" colspan="1">Present except finger I</td><td rowspan="1" colspan="1">II &lt; IV &lt; I &lt; III</td><td rowspan="1" colspan="1">Dilated</td><td rowspan="1" colspan="1">Present</td><td rowspan="1" colspan="1">Eye-snout</td><td rowspan="1" colspan="1">Present</td><td rowspan="1" colspan="1">One on finger I</td><td rowspan="1" colspan="1">Absent</td><td rowspan="1" colspan="1">Present</td><td rowspan="1" colspan="1">?</td><td rowspan="1" colspan="1">1–3 notes</td><td rowspan="1" colspan="1">This study</td></tr><tr><td rowspan="1" colspan="1">2</td><td rowspan="1" colspan="1">
                  <italic>
                    <tp:taxon-name><tp:taxon-name-part taxon-name-part-type="genus" reg="Nidirana">N.</tp:taxon-name-part><tp:taxon-name-part taxon-name-part-type="species" reg="adenopleura">adenopleura</tp:taxon-name-part></tp:taxon-name>
                  </italic>
                </td><td rowspan="1" colspan="1">43.1–57.6</td><td rowspan="1" colspan="1">47.6–60.7</td><td rowspan="1" colspan="1">Dilated</td><td rowspan="1" colspan="1">Present except finger I</td><td rowspan="1" colspan="1">II &lt; I &lt; IV &lt; III</td><td rowspan="1" colspan="1">Dilated</td><td rowspan="1" colspan="1">Present</td><td rowspan="1" colspan="1">Snout tip or eye-snout</td><td rowspan="1" colspan="1">Present</td><td rowspan="1" colspan="1">One on finger I</td><td rowspan="1" colspan="1">Entire or posterior</td><td rowspan="1" colspan="1">Absent</td><td rowspan="1" colspan="1">I:1+1/1+1:II or I:0+0/1+1:I</td><td rowspan="1" colspan="1">2–5 regular notes</td><td rowspan="1" colspan="1"><xref ref-type="bibr" rid="B16">Lyu et al. (2017</xref>, <xref ref-type="bibr" rid="B19">2020b</xref>)</td></tr><tr><td rowspan="1" colspan="1">3</td><td rowspan="1" colspan="1">
                  <italic>
                    <tp:taxon-name><tp:taxon-name-part taxon-name-part-type="genus" reg="Nidirana">N.</tp:taxon-name-part><tp:taxon-name-part taxon-name-part-type="species" reg="chapaensis">chapaensis</tp:taxon-name-part></tp:taxon-name>
                  </italic>
                </td><td rowspan="1" colspan="1">35.5–42.5</td><td rowspan="1" colspan="1">41.0–51.8</td><td rowspan="1" colspan="1">Dilated</td><td rowspan="1" colspan="1">Present except finger I</td><td rowspan="1" colspan="1">II &lt; I = IV &lt; III</td><td rowspan="1" colspan="1">Dilated</td><td rowspan="1" colspan="1">Present</td><td rowspan="1" colspan="1">Nostril</td><td rowspan="1" colspan="1">Present</td><td rowspan="1" colspan="1">Two on finger I</td><td rowspan="1" colspan="1">Absent or few above vent</td><td rowspan="1" colspan="1">Present</td><td rowspan="1" colspan="1">I:1+2/1+1:II</td><td rowspan="1" colspan="1">3 notes</td><td rowspan="1" colspan="1">
                  <xref ref-type="bibr" rid="B5">Chuaynkern et al. (2010)</xref>
                </td></tr><tr><td rowspan="1" colspan="1">4</td><td rowspan="1" colspan="1">
                  <italic>
                    <tp:taxon-name><tp:taxon-name-part taxon-name-part-type="genus" reg="Nidirana">N.</tp:taxon-name-part><tp:taxon-name-part taxon-name-part-type="species" reg="daunchina">daunchina</tp:taxon-name-part></tp:taxon-name>
                  </italic>
                </td><td rowspan="1" colspan="1">40.6–51.0</td><td rowspan="1" colspan="1">44.0–53.0</td><td rowspan="1" colspan="1">Dilated</td><td rowspan="1" colspan="1">Absent or rarely present</td><td rowspan="1" colspan="1">II &lt; I &lt; IV &lt; III</td><td rowspan="1" colspan="1">Dilated</td><td rowspan="1" colspan="1">Present</td><td rowspan="1" colspan="1">Nostril</td><td rowspan="1" colspan="1">Present</td><td rowspan="1" colspan="1">One on finger I</td><td rowspan="1" colspan="1">Absent</td><td rowspan="1" colspan="1">Present</td><td rowspan="1" colspan="1">I:1+1/1+1:II or I:1+1/2+2:I</td><td rowspan="1" colspan="1">2–5 notes containing a specific first note</td><td rowspan="1" colspan="1"><xref ref-type="bibr" rid="B15">Liu (1950)</xref>; <xref ref-type="bibr" rid="B16">Lyu et al. (2017)</xref></td></tr><tr><td rowspan="1" colspan="1">5</td><td rowspan="1" colspan="1">
                  <italic>
                    <tp:taxon-name><tp:taxon-name-part taxon-name-part-type="genus" reg="Nidirana">N.</tp:taxon-name-part><tp:taxon-name-part taxon-name-part-type="species" reg="guangdongensis">guangdongensis</tp:taxon-name-part></tp:taxon-name>
                  </italic>
                </td><td rowspan="1" colspan="1">50.0–58.4</td><td rowspan="1" colspan="1">55.3–59.3</td><td rowspan="1" colspan="1">Dilated</td><td rowspan="1" colspan="1">Present except finger I</td><td rowspan="1" colspan="1">II &lt; I &lt; IV &lt; III</td><td rowspan="1" colspan="1">Dilated</td><td rowspan="1" colspan="1">Present</td><td rowspan="1" colspan="1">Nostril</td><td rowspan="1" colspan="1">Present</td><td rowspan="1" colspan="1">One on finger I</td><td rowspan="1" colspan="1">Entire</td><td rowspan="1" colspan="1">Absent</td><td rowspan="1" colspan="1">?</td><td rowspan="1" colspan="1">2–4 regular notes</td><td rowspan="1" colspan="1">
                  <xref ref-type="bibr" rid="B18">Lyu et al. (2020a)</xref>
                </td></tr><tr><td rowspan="1" colspan="1">6</td><td rowspan="1" colspan="1">
                  <italic>
                    <tp:taxon-name><tp:taxon-name-part taxon-name-part-type="genus" reg="Nidirana">N.</tp:taxon-name-part><tp:taxon-name-part taxon-name-part-type="species" reg="guangxiensis">guangxiensis</tp:taxon-name-part></tp:taxon-name>
                  </italic>
                </td><td rowspan="1" colspan="1">40.2–47.6</td><td rowspan="1" colspan="1">49.9–51.0</td><td rowspan="1" colspan="1">Dilated</td><td rowspan="1" colspan="1">Present on fingers III and IV</td><td rowspan="1" colspan="1">II &lt; I &lt; IV &lt; III</td><td rowspan="1" colspan="1">Dilated</td><td rowspan="1" colspan="1">Present</td><td rowspan="1" colspan="1">Nostril</td><td rowspan="1" colspan="1">Present</td><td rowspan="1" colspan="1">One on finger I</td><td rowspan="1" colspan="1">Absent</td><td rowspan="1" colspan="1">Present</td><td rowspan="1" colspan="1">I: 1+1/1+1:II</td><td rowspan="1" colspan="1">6–11 rapidly repeated regular notes</td><td rowspan="1" colspan="1">
                  <xref ref-type="bibr" rid="B20">Lyu et al. (2021)</xref>
                </td></tr><tr><td rowspan="1" colspan="1">7</td><td rowspan="1" colspan="1">
                  <italic>
                    <tp:taxon-name><tp:taxon-name-part taxon-name-part-type="genus" reg="Nidirana">N.</tp:taxon-name-part><tp:taxon-name-part taxon-name-part-type="species" reg="hainanensis">hainanensis</tp:taxon-name-part></tp:taxon-name>
                  </italic>
                </td><td rowspan="1" colspan="1">32.8–44.4</td><td rowspan="1" colspan="1">?</td><td rowspan="1" colspan="1">Dilated</td><td rowspan="1" colspan="1">Present</td><td rowspan="1" colspan="1">II &lt; I &lt; IV &lt; III</td><td rowspan="1" colspan="1">Dilated</td><td rowspan="1" colspan="1">Present</td><td rowspan="1" colspan="1">Nostril</td><td rowspan="1" colspan="1">Present</td><td rowspan="1" colspan="1">Absent</td><td rowspan="1" colspan="1">Absent</td><td rowspan="1" colspan="1">Present</td><td rowspan="1" colspan="1">?</td><td rowspan="1" colspan="1">2–4 fast-repeated double-notes</td><td rowspan="1" colspan="1"><xref ref-type="bibr" rid="B8">Fei et al. (2007</xref>, <xref ref-type="bibr" rid="B9">2009</xref>)</td></tr><tr><td rowspan="1" colspan="1">8</td><td rowspan="1" colspan="1">
                  <italic>
                    <tp:taxon-name><tp:taxon-name-part taxon-name-part-type="genus" reg="Nidirana">N.</tp:taxon-name-part><tp:taxon-name-part taxon-name-part-type="species" reg="leishanensis">leishanensis</tp:taxon-name-part></tp:taxon-name>
                  </italic>
                </td><td rowspan="1" colspan="1">49.5–56.4</td><td rowspan="1" colspan="1">43.7–55.3</td><td rowspan="1" colspan="1">Dilated</td><td rowspan="1" colspan="1">Present</td><td rowspan="1" colspan="1">II &lt; IV &lt; I &lt; III</td><td rowspan="1" colspan="1">Dilated</td><td rowspan="1" colspan="1">Present</td><td rowspan="1" colspan="1">Eye-snout</td><td rowspan="1" colspan="1">Present</td><td rowspan="1" colspan="1">Two on fingers I and II</td><td rowspan="1" colspan="1">Absent</td><td rowspan="1" colspan="1">Absent</td><td rowspan="1" colspan="1">I:1+2/ 1+1:II</td><td rowspan="1" colspan="1">1 single note</td><td rowspan="1" colspan="1">
                  <xref ref-type="bibr" rid="B14">Li et al. (2019)</xref>
                </td></tr><tr><td rowspan="1" colspan="1">9</td><td rowspan="1" colspan="1">
                  <italic>
                    <tp:taxon-name><tp:taxon-name-part taxon-name-part-type="genus" reg="Nidirana">N.</tp:taxon-name-part><tp:taxon-name-part taxon-name-part-type="species" reg="lini">lini</tp:taxon-name-part></tp:taxon-name>
                  </italic>
                </td><td rowspan="1" colspan="1">44.1–63.1</td><td rowspan="1" colspan="1">57.7–68.6</td><td rowspan="1" colspan="1">Dilated</td><td rowspan="1" colspan="1">Present except finger I</td><td rowspan="1" colspan="1">II &lt; I &lt; IV &lt; III</td><td rowspan="1" colspan="1">Dilated</td><td rowspan="1" colspan="1">Present</td><td rowspan="1" colspan="1">Beyond snout</td><td rowspan="1" colspan="1">Present</td><td rowspan="1" colspan="1">One on finger I</td><td rowspan="1" colspan="1">Posterior</td><td rowspan="1" colspan="1">Absent</td><td rowspan="1" colspan="1">I:1+1/1+1:II</td><td rowspan="1" colspan="1">5–7 notes containing a specific first note</td><td rowspan="1" colspan="1"><xref ref-type="bibr" rid="B4">Chou (1999)</xref>; <xref ref-type="bibr" rid="B16">Lyu et al. (2017)</xref></td></tr><tr><td rowspan="1" colspan="1">10</td><td rowspan="1" colspan="1">
                  <italic>
                    <tp:taxon-name><tp:taxon-name-part taxon-name-part-type="genus" reg="Nidirana">N.</tp:taxon-name-part><tp:taxon-name-part taxon-name-part-type="species" reg="mangveni">mangveni</tp:taxon-name-part></tp:taxon-name>
                  </italic>
                </td><td rowspan="1" colspan="1">53.6–59.7</td><td rowspan="1" colspan="1">59.7–65.1</td><td rowspan="1" colspan="1">Dilated</td><td rowspan="1" colspan="1">Present on fingers III and IV</td><td rowspan="1" colspan="1">I &lt; II &lt; IV &lt; III</td><td rowspan="1" colspan="1">Dilated</td><td rowspan="1" colspan="1">Present</td><td rowspan="1" colspan="1">Anterior corner of eye</td><td rowspan="1" colspan="1">Present</td><td rowspan="1" colspan="1">One on finger I</td><td rowspan="1" colspan="1">Entire or posterior</td><td rowspan="1" colspan="1">Absent</td><td rowspan="1" colspan="1">?</td><td rowspan="1" colspan="1">2–7 regular notes</td><td rowspan="1" colspan="1">
                  <xref ref-type="bibr" rid="B18">Lyu et al. (2020a)</xref>
                </td></tr><tr><td rowspan="1" colspan="1">11</td><td rowspan="1" colspan="1">
                  <italic>
                    <tp:taxon-name><tp:taxon-name-part taxon-name-part-type="genus" reg="Nidirana">N.</tp:taxon-name-part><tp:taxon-name-part taxon-name-part-type="species" reg="nankunensis">nankunensis</tp:taxon-name-part></tp:taxon-name>
                  </italic>
                </td><td rowspan="1" colspan="1">33.3–37.1</td><td rowspan="1" colspan="1">37.8–39.5</td><td rowspan="1" colspan="1">Dilated</td><td rowspan="1" colspan="1">Present except finger I</td><td rowspan="1" colspan="1">II &lt; I &lt; IV &lt; III</td><td rowspan="1" colspan="1">Dilated</td><td rowspan="1" colspan="1">Present</td><td rowspan="1" colspan="1">Nostril</td><td rowspan="1" colspan="1">Present</td><td rowspan="1" colspan="1">One on finger I</td><td rowspan="1" colspan="1">Absent or few above vent</td><td rowspan="1" colspan="1">Present</td><td rowspan="1" colspan="1">I:1+1/1+1:II</td><td rowspan="1" colspan="1">13–15 notes containing a specific first note</td><td rowspan="1" colspan="1">
                  <xref ref-type="bibr" rid="B16">Lyu et al. (2017)</xref>
                </td></tr><tr><td rowspan="1" colspan="1">12</td><td rowspan="1" colspan="1">
                  <italic>
                    <tp:taxon-name><tp:taxon-name-part taxon-name-part-type="genus" reg="Nidirana">N.</tp:taxon-name-part><tp:taxon-name-part taxon-name-part-type="species" reg="occidentalis">occidentalis</tp:taxon-name-part></tp:taxon-name>
                  </italic>
                </td><td rowspan="1" colspan="1">44.5–53.0</td><td rowspan="1" colspan="1">55.6–61.3</td><td rowspan="1" colspan="1">Not dilated</td><td rowspan="1" colspan="1">Absent</td><td rowspan="1" colspan="1">II &lt; I &lt; IV &lt; III</td><td rowspan="1" colspan="1">Not dilated</td><td rowspan="1" colspan="1">Absent</td><td rowspan="1" colspan="1">Eye</td><td rowspan="1" colspan="1">Present</td><td rowspan="1" colspan="1">One on finger I</td><td rowspan="1" colspan="1">Posterior</td><td rowspan="1" colspan="1">Absent</td><td rowspan="1" colspan="1">?</td><td rowspan="1" colspan="1">3–5 regular notes</td><td rowspan="1" colspan="1">
                  <xref ref-type="bibr" rid="B19">Lyu et al. (2020b)</xref>
                </td></tr><tr><td rowspan="1" colspan="1">13</td><td rowspan="1" colspan="1">
                  <italic>
                    <tp:taxon-name><tp:taxon-name-part taxon-name-part-type="genus" reg="Nidirana">N.</tp:taxon-name-part><tp:taxon-name-part taxon-name-part-type="species" reg="okinavana">okinavana</tp:taxon-name-part></tp:taxon-name>
                  </italic>
                </td><td rowspan="1" colspan="1">35.5–42.8</td><td rowspan="1" colspan="1">44.6–48.8</td><td rowspan="1" colspan="1">Dilated</td><td rowspan="1" colspan="1">Present except finger I</td><td rowspan="1" colspan="1">II &lt; I &lt; IV &lt; III</td><td rowspan="1" colspan="1">Dilated</td><td rowspan="1" colspan="1">Present</td><td rowspan="1" colspan="1">Eye center-near nostril</td><td rowspan="1" colspan="1">Absent</td><td rowspan="1" colspan="1">Poorly one on finger I</td><td rowspan="1" colspan="1">Absent</td><td rowspan="1" colspan="1">Present</td><td rowspan="1" colspan="1">I:1+1/1+1:II</td><td rowspan="1" colspan="1">10–25 fast-repeated notes</td><td rowspan="1" colspan="1"><xref ref-type="bibr" rid="B5">Chuaynkern et al. (2010)</xref>; <xref ref-type="bibr" rid="B16">Lyu et al. (2017)</xref></td></tr><tr><td rowspan="1" colspan="1">14</td><td rowspan="1" colspan="1">
                  <italic>
                    <tp:taxon-name><tp:taxon-name-part taxon-name-part-type="genus" reg="Nidirana">N.</tp:taxon-name-part><tp:taxon-name-part taxon-name-part-type="species" reg="pleuraden">pleuraden</tp:taxon-name-part></tp:taxon-name>
                  </italic>
                </td><td rowspan="1" colspan="1">46.2–52.3</td><td rowspan="1" colspan="1">46.9–61.7</td><td rowspan="1" colspan="1">Not dilated</td><td rowspan="1" colspan="1">Absent</td><td rowspan="1" colspan="1">II &lt; I &lt; IV &lt; III</td><td rowspan="1" colspan="1">Not dilated</td><td rowspan="1" colspan="1">Absent</td><td rowspan="1" colspan="1">Nostril</td><td rowspan="1" colspan="1">Present</td><td rowspan="1" colspan="1">One on finger I</td><td rowspan="1" colspan="1">Posterior</td><td rowspan="1" colspan="1">Absent</td><td rowspan="1" colspan="1">I:1+1/1+1: II</td><td rowspan="1" colspan="1">1–4 regular notes</td><td rowspan="1" colspan="1"><xref ref-type="bibr" rid="B16">Lyu et al. (2017</xref>, <xref ref-type="bibr" rid="B19">2020b</xref>)</td></tr><tr><td rowspan="1" colspan="1">15</td><td rowspan="1" colspan="1">
                  <italic>
                    <tp:taxon-name><tp:taxon-name-part taxon-name-part-type="genus" reg="Nidirana">N.</tp:taxon-name-part><tp:taxon-name-part taxon-name-part-type="species" reg="shiwandashanensis">shiwandashanensis</tp:taxon-name-part></tp:taxon-name>
                  </italic>
                </td><td rowspan="1" colspan="1">46.2–50.8</td><td rowspan="1" colspan="1">48.3</td><td rowspan="1" colspan="1">Dilated</td><td rowspan="1" colspan="1">Present</td><td rowspan="1" colspan="1">II &lt; IV &lt; I &lt; III</td><td rowspan="1" colspan="1">Dilated</td><td rowspan="1" colspan="1">Present</td><td rowspan="1" colspan="1">Eye</td><td rowspan="1" colspan="1">Present</td><td rowspan="1" colspan="1">One on finger I</td><td rowspan="1" colspan="1">Absent</td><td rowspan="1" colspan="1">?</td><td rowspan="1" colspan="1">I: 1+1/1+1:II</td><td rowspan="1" colspan="1">6–8 double-notes</td><td rowspan="1" colspan="1">
                  <xref ref-type="bibr" rid="B3">Chen et al. (2022)</xref>
                </td></tr><tr><td rowspan="1" colspan="1">16</td><td rowspan="1" colspan="1">
                  <italic>
                    <tp:taxon-name><tp:taxon-name-part taxon-name-part-type="genus" reg="Nidirana">N.</tp:taxon-name-part><tp:taxon-name-part taxon-name-part-type="species" reg="xiangica">xiangica</tp:taxon-name-part></tp:taxon-name>
                  </italic>
                </td><td rowspan="1" colspan="1">56.3–62.3</td><td rowspan="1" colspan="1">53.5–62.6</td><td rowspan="1" colspan="1">Dilated</td><td rowspan="1" colspan="1">Present</td><td rowspan="1" colspan="1">II &lt; I &lt; IV &lt; III</td><td rowspan="1" colspan="1">Dilated</td><td rowspan="1" colspan="1">Present</td><td rowspan="1" colspan="1">Eye-snout</td><td rowspan="1" colspan="1">Present</td><td rowspan="1" colspan="1">One on finger I</td><td rowspan="1" colspan="1">Entire</td><td rowspan="1" colspan="1">Absent</td><td rowspan="1" colspan="1">?</td><td rowspan="1" colspan="1">2–3 notes containing a specific first note</td><td rowspan="1" colspan="1">
                  <xref ref-type="bibr" rid="B18">Lyu et al. (2020a)</xref>
                </td></tr><tr><td rowspan="1" colspan="1">17</td><td rowspan="1" colspan="1">
                  <italic>
                    <tp:taxon-name><tp:taxon-name-part taxon-name-part-type="genus" reg="Nidirana">N.</tp:taxon-name-part><tp:taxon-name-part taxon-name-part-type="species" reg="yaoica">yaoica</tp:taxon-name-part></tp:taxon-name>
                  </italic>
                </td><td rowspan="1" colspan="1">42.1–45.6</td><td rowspan="1" colspan="1">?</td><td rowspan="1" colspan="1">Dilated</td><td rowspan="1" colspan="1">Present</td><td rowspan="1" colspan="1">II &lt; I &lt; IV &lt; III</td><td rowspan="1" colspan="1">Dilated</td><td rowspan="1" colspan="1">Present</td><td rowspan="1" colspan="1">Nostril</td><td rowspan="1" colspan="1">Present</td><td rowspan="1" colspan="1">One on finger I</td><td rowspan="1" colspan="1">Absent</td><td rowspan="1" colspan="1">? (Probably present)</td><td rowspan="1" colspan="1">?</td><td rowspan="1" colspan="1">1–3 fast-repeated regular notes</td><td rowspan="1" colspan="1">
                  <xref ref-type="bibr" rid="B17">Lyu et al. (2019)</xref>
                </td></tr><tr><td rowspan="1" colspan="1">18</td><td rowspan="1" colspan="1">
                  <italic>
                    <tp:taxon-name><tp:taxon-name-part taxon-name-part-type="genus" reg="Nidirana">N.</tp:taxon-name-part><tp:taxon-name-part taxon-name-part-type="species" reg="yeae">yeae</tp:taxon-name-part></tp:taxon-name>
                  </italic>
                </td><td rowspan="1" colspan="1">41.2–43.5</td><td rowspan="1" colspan="1">44.7</td><td rowspan="1" colspan="1">Dilated</td><td rowspan="1" colspan="1">Absent</td><td rowspan="1" colspan="1">II &lt; IV &lt; I &lt; III</td><td rowspan="1" colspan="1">Dilated</td><td rowspan="1" colspan="1">Present</td><td rowspan="1" colspan="1">Eye</td><td rowspan="1" colspan="1">Present</td><td rowspan="1" colspan="1">One on finger I</td><td rowspan="1" colspan="1">Absent</td><td rowspan="1" colspan="1">? (Probably absent)</td><td rowspan="1" colspan="1">I: 1+1/1+1:II</td><td rowspan="1" colspan="1">2–6 notes containing a specific first note</td><td rowspan="1" colspan="1">
                  <xref ref-type="bibr" rid="B26">Wei et al. (2020)</xref>
                </td></tr></tbody></table></table-wrap><fig id="F3" position="float" orientation="portrait"><object-id xmlns:xlink="http://www.w3.org/1999/xlink" content-type="doi" xlink:type="simple">10.3897/zookeys.1135.94371.figure3</object-id><object-id xmlns:xlink="http://www.w3.org/1999/xlink" content-type="arpha" xlink:type="simple">8A66B080-83ED-54D3-96FF-23321DABF2C8</object-id><label>Figure 3.</label><caption><p>Maximum-likelihood tree based on 16S + COI fragments with bootstrap supports/Bayesian posterior probabilities on branches.</p></caption><graphic xmlns:xlink="http://www.w3.org/1999/xlink" xlink:href="zookeys-1135-119_article-94371__-g003.jpg" position="float" orientation="portrait" xlink:type="simple" id="oo_781152.jpg"><uri content-type="original_file" xlink:type="simple">https://binary.pensoft.net/fig/781152</uri></graphic></fig></tp:treatment-sec><ref-list><ref id="B7"><mixed-citation xmlns:xlink="http://www.w3.org/1999/xlink" xlink:type="simple"><person-group><name name-style="western"><surname>Dubois</surname><given-names>A</given-names></name></person-group> (<year>1995</year>) Keratodont formulae in anuran tadpoles: Proposals for a standardization. Journal of Zoological Systematics and Evolutionary Research 33(3–4): I–XV. <ext-link xlink:href="10.1111/j.1439-0469.1995.tb00947.x" ext-link-type="doi" xlink:type="simple">https://doi.org/10.1111/j.1439-0469.1995.tb00947.x</ext-link></mixed-citation></ref><ref id="B16"><mixed-citation xmlns:xlink="http://www.w3.org/1999/xlink" xlink:type="simple"><person-group><name name-style="western"><surname>Lyu</surname><given-names>ZT</given-names></name><name name-style="western"><surname>Zeng</surname><given-names>ZC</given-names></name><name name-style="western"><surname>Wang</surname><given-names>J</given-names></name><name name-style="western"><surname>Lin</surname><given-names>CY</given-names></name><name name-style="western"><surname>Liu</surname><given-names>ZY</given-names></name><name name-style="western"><surname>Wang</surname><given-names>YY</given-names></name></person-group> (<year>2017</year>) <article-title>Resurrection of genus <italic><tp:taxon-name><tp:taxon-name-part taxon-name-part-type="genus">Nidirana</tp:taxon-name-part></tp:taxon-name></italic> (<tp:taxon-name><tp:taxon-name-part taxon-name-part-type="order">Anura</tp:taxon-name-part></tp:taxon-name>: <tp:taxon-name><tp:taxon-name-part taxon-name-part-type="family">Ranidae</tp:taxon-name-part></tp:taxon-name>) and synonymizing <italic><tp:taxon-name><tp:taxon-name-part taxon-name-part-type="genus">N.</tp:taxon-name-part><tp:taxon-name-part taxon-name-part-type="species">caldwelli</tp:taxon-name-part></tp:taxon-name></italic> with <italic><tp:taxon-name><tp:taxon-name-part taxon-name-part-type="genus">N.</tp:taxon-name-part><tp:taxon-name-part taxon-name-part-type="species">adenopleura</tp:taxon-name-part></tp:taxon-name></italic>, with description of a new species from China.</article-title><source><tp:taxon-name><tp:taxon-name-part taxon-name-part-type="class">Amphibia</tp:taxon-name-part></tp:taxon-name>-<tp:taxon-name><tp:taxon-name-part taxon-name-part-type="class">Reptilia</tp:taxon-name-part></tp:taxon-name></source><volume>38</volume>(<issue>4</issue>): <fpage>483</fpage>–<lpage>502</lpage>. <ext-link xlink:href="10.1163/15685381-00003130" ext-link-type="doi" xlink:type="simple">https://doi.org/10.1163/15685381-00003130</ext-link></mixed-citation></ref><ref id="B19"><mixed-citation xmlns:xlink="http://www.w3.org/1999/xlink" xlink:type="simple"><person-group><name name-style="western"><surname>Lyu</surname><given-names>ZT</given-names></name><name name-style="western"><surname>Chen</surname><given-names>Y</given-names></name><name name-style="western"><surname>Yang</surname><given-names>JH</given-names></name><name name-style="western"><surname>Zeng</surname><given-names>ZC</given-names></name><name name-style="western"><surname>Wang</surname><given-names>J</given-names></name><name name-style="western"><surname>Zhao</surname><given-names>J</given-names></name><name name-style="western"><surname>Wan</surname><given-names>H</given-names></name><name name-style="western"><surname>Pang</surname><given-names>H</given-names></name><name name-style="western"><surname>Wang</surname><given-names>YY</given-names></name></person-group> (<year>2020b</year>) <article-title>A new species of <italic><tp:taxon-name><tp:taxon-name-part taxon-name-part-type="genus">Nidirana</tp:taxon-name-part></tp:taxon-name></italic> from the <italic><tp:taxon-name><tp:taxon-name-part taxon-name-part-type="genus">N.</tp:taxon-name-part><tp:taxon-name-part taxon-name-part-type="species">pleuraden</tp:taxon-name-part></tp:taxon-name></italic> group (<tp:taxon-name><tp:taxon-name-part taxon-name-part-type="order">Anura</tp:taxon-name-part></tp:taxon-name>, <tp:taxon-name><tp:taxon-name-part taxon-name-part-type="family">Ranidae</tp:taxon-name-part></tp:taxon-name>) from western Yunnan, China.</article-title><source>Zootaxa</source><volume>4861</volume>(<issue>1</issue>): <fpage>43</fpage>–<lpage>62</lpage>. <ext-link xlink:href="10.11646/zootaxa.4861.1.3" ext-link-type="doi" xlink:type="simple">https://doi.org/10.11646/zootaxa.4861.1.3</ext-link></mixed-citation></ref><ref id="B5"><mixed-citation xmlns:xlink="http://www.w3.org/1999/xlink" xlink:type="simple"><person-group><name name-style="western"><surname>Chuaynkern</surname><given-names>Y</given-names></name><name name-style="western"><surname>Ohler</surname><given-names>A</given-names></name><name name-style="western"><surname>Inthara</surname><given-names>C</given-names></name><name name-style="western"><surname>Duengkae</surname><given-names>P</given-names></name><name name-style="western"><surname>Makchai</surname><given-names>S</given-names></name><name name-style="western"><surname>Salangsingha</surname><given-names>N</given-names></name></person-group> (<year>2010</year>) <article-title>A revision of species in the subgenus <tp:taxon-name><tp:taxon-name-part taxon-name-part-type="genus"/><tp:taxon-name-part taxon-name-part-type="subgenus">Nidirana</tp:taxon-name-part></tp:taxon-name> Dubois, 1992, with special attention to the identity of specimens allocated to <italic><tp:taxon-name><tp:taxon-name-part taxon-name-part-type="genus">Rana</tp:taxon-name-part></tp:taxon-name></italic><tp:taxon-name><tp:taxon-name-part taxon-name-part-type="genus"/><tp:taxon-name-part taxon-name-part-type="species">adenopleura</tp:taxon-name-part></tp:taxon-name> Boulenger, 1909, and <italic><tp:taxon-name><tp:taxon-name-part taxon-name-part-type="genus">Rana</tp:taxon-name-part></tp:taxon-name></italic><tp:taxon-name><tp:taxon-name-part taxon-name-part-type="genus"/><tp:taxon-name-part taxon-name-part-type="species">chapaensis</tp:taxon-name-part></tp:taxon-name> (Bourret, 1937) (<tp:taxon-name><tp:taxon-name-part taxon-name-part-type="class">Amphibia</tp:taxon-name-part></tp:taxon-name>: <tp:taxon-name><tp:taxon-name-part taxon-name-part-type="order">Anura</tp:taxon-name-part></tp:taxon-name>: <tp:taxon-name><tp:taxon-name-part taxon-name-part-type="family">Ranidae</tp:taxon-name-part></tp:taxon-name>) from Thailand and Laos.</article-title><source>The Raffles Bulletin of Zoology</source><volume>58</volume>: <fpage>291</fpage>–<lpage>310</lpage>.</mixed-citation></ref><ref id="B15"><mixed-citation xmlns:xlink="http://www.w3.org/1999/xlink" xlink:type="simple"><person-group><name name-style="western"><surname>Liu</surname><given-names>CC</given-names></name></person-group> (<year>1950</year>) <article-title>Amphibians of western China. Fieldiana.</article-title><source>Zoology Memoirs</source><volume>2</volume>: <fpage>1</fpage>–<lpage>400</lpage>. <ext-link xlink:href="10.5962/bhl.part.4737" ext-link-type="doi" xlink:type="simple">https://doi.org/10.5962/bhl.part.4737</ext-link></mixed-citation></ref><ref id="B18"><mixed-citation xmlns:xlink="http://www.w3.org/1999/xlink" xlink:type="simple"><person-group><name name-style="western"><surname>Lyu</surname><given-names>ZT</given-names></name><name name-style="western"><surname>Dai</surname><given-names>KY</given-names></name><name name-style="western"><surname>Li</surname><given-names>Y</given-names></name><name name-style="western"><surname>Wan</surname><given-names>H</given-names></name><name name-style="western"><surname>Liu</surname><given-names>ZY</given-names></name><name name-style="western"><surname>Qi</surname><given-names>S</given-names></name><name name-style="western"><surname>Lin</surname><given-names>SM</given-names></name><name name-style="western"><surname>Wang</surname><given-names>J</given-names></name><name name-style="western"><surname>Li</surname><given-names>YL</given-names></name><name name-style="western"><surname>Zeng</surname><given-names>YJ</given-names></name><name name-style="western"><surname>Li</surname><given-names>PP</given-names></name><name name-style="western"><surname>Pang</surname><given-names>H</given-names></name><name name-style="western"><surname>Wang</surname><given-names>YY</given-names></name></person-group> (<year>2020a</year>) <article-title>Comprehensive approaches reveal three cryptic species of genus <italic><tp:taxon-name><tp:taxon-name-part taxon-name-part-type="genus">Nidirana</tp:taxon-name-part></tp:taxon-name></italic> (<tp:taxon-name><tp:taxon-name-part taxon-name-part-type="order">Anura</tp:taxon-name-part></tp:taxon-name>, <tp:taxon-name><tp:taxon-name-part taxon-name-part-type="family">Ranidae</tp:taxon-name-part></tp:taxon-name>) from China.</article-title><source>ZooKeys</source><volume>914</volume>: <fpage>127</fpage>–<lpage>159</lpage>. <ext-link xlink:href="10.3897/zookeys.914.36604" ext-link-type="doi" xlink:type="simple">https://doi.org/10.3897/zookeys.914.36604</ext-link></mixed-citation></ref><ref id="B20"><mixed-citation xmlns:xlink="http://www.w3.org/1999/xlink" xlink:type="simple"><person-group><name name-style="western"><surname>Lyu</surname><given-names>ZT</given-names></name><name name-style="western"><surname>Huang</surname><given-names>Z</given-names></name><name name-style="western"><surname>Liao</surname><given-names>XW</given-names></name><name name-style="western"><surname>Lin</surname><given-names>L</given-names></name><name name-style="western"><surname>Huang</surname><given-names>Y</given-names></name><name name-style="western"><surname>Wang</surname><given-names>YY</given-names></name><name name-style="western"><surname>Mo</surname><given-names>YM</given-names></name></person-group> (<year>2021</year>) <article-title>A new species of music frog (<tp:taxon-name><tp:taxon-name-part taxon-name-part-type="order">Anura</tp:taxon-name-part></tp:taxon-name>, <tp:taxon-name><tp:taxon-name-part taxon-name-part-type="family">Ranidae</tp:taxon-name-part></tp:taxon-name>, <tp:taxon-name><tp:taxon-name-part taxon-name-part-type="genus">Nidirana</tp:taxon-name-part></tp:taxon-name>) from Mt Daming, Guangxi, China.</article-title><source>ZooKeys</source><volume>1059</volume>: <fpage>35</fpage>–<lpage>56</lpage>. <ext-link xlink:href="10.3897/zookeys.1059.68140" ext-link-type="doi" xlink:type="simple">https://doi.org/10.3897/zookeys.1059.68140</ext-link></mixed-citation></ref><ref id="B8"><mixed-citation xmlns:xlink="http://www.w3.org/1999/xlink" xlink:type="simple"><person-group><name name-style="western"><surname>Fei</surname><given-names>L</given-names></name><name name-style="western"><surname>Ye</surname><given-names>CY</given-names></name><name name-style="western"><surname>Jiang</surname><given-names>JP</given-names></name></person-group> (<year>2007</year>) <article-title>A new species of <tp:taxon-name><tp:taxon-name-part taxon-name-part-type="family">Ranidae</tp:taxon-name-part></tp:taxon-name>, <tp:taxon-name><tp:taxon-name-part taxon-name-part-type="genus">Hylarana</tp:taxon-name-part> (<tp:taxon-name-part taxon-name-part-type="subgenus">Nidirana</tp:taxon-name-part>) <tp:taxon-name-part taxon-name-part-type="species">hainanensis</tp:taxon-name-part></tp:taxon-name>, from China (<tp:taxon-name><tp:taxon-name-part taxon-name-part-type="class">Amphibia</tp:taxon-name-part></tp:taxon-name>: <tp:taxon-name><tp:taxon-name-part taxon-name-part-type="order">Anura</tp:taxon-name-part></tp:taxon-name>).</article-title><source>Herpetologica Sinica</source><volume>11</volume>: <fpage>1</fpage>–<lpage>4</lpage>.</mixed-citation></ref><ref id="B9"><mixed-citation xmlns:xlink="http://www.w3.org/1999/xlink" xlink:type="simple"><person-group><name name-style="western"><surname>Fei</surname><given-names>L</given-names></name><name name-style="western"><surname>Hu</surname><given-names>SQ</given-names></name><name name-style="western"><surname>Ye</surname><given-names>CY</given-names></name><name name-style="western"><surname>Huang</surname><given-names>YZ</given-names></name></person-group> (<year>2009</year>) Fauna Sinica. <tp:taxon-name><tp:taxon-name-part taxon-name-part-type="class">Amphibia</tp:taxon-name-part></tp:taxon-name> Vol. 3 <tp:taxon-name><tp:taxon-name-part taxon-name-part-type="order">Anura</tp:taxon-name-part></tp:taxon-name>. Science Press, Beijing.</mixed-citation></ref><ref id="B14"><mixed-citation xmlns:xlink="http://www.w3.org/1999/xlink" xlink:type="simple"><person-group><name name-style="western"><surname>Li</surname><given-names>SZ</given-names></name><name name-style="western"><surname>Wei</surname><given-names>G</given-names></name><name name-style="western"><surname>Xu</surname><given-names>N</given-names></name><name name-style="western"><surname>Cui</surname><given-names>JG</given-names></name><name name-style="western"><surname>Fei</surname><given-names>L</given-names></name><name name-style="western"><surname>Jiang</surname><given-names>JP</given-names></name><name name-style="western"><surname>Liu</surname><given-names>J</given-names></name><name name-style="western"><surname>Wang</surname><given-names>B</given-names></name></person-group> (<year>2019</year>) A new species of the Asian music frog genus <italic><tp:taxon-name><tp:taxon-name-part taxon-name-part-type="genus">Nidirana</tp:taxon-name-part></tp:taxon-name></italic> (<tp:taxon-name><tp:taxon-name-part taxon-name-part-type="class">Amphibia</tp:taxon-name-part></tp:taxon-name>, <tp:taxon-name><tp:taxon-name-part taxon-name-part-type="order">Anura</tp:taxon-name-part></tp:taxon-name>, <tp:taxon-name><tp:taxon-name-part taxon-name-part-type="family">Ranidae</tp:taxon-name-part></tp:taxon-name>) from southwestern China. PeerJ 7: e7157. <ext-link xlink:href="10.7717/peerj.7157" ext-link-type="doi" xlink:type="simple">https://doi.org/10.7717/peerj.7157</ext-link></mixed-citation></ref><ref id="B4"><mixed-citation xmlns:xlink="http://www.w3.org/1999/xlink" xlink:type="simple"><person-group><name name-style="western"><surname>Chou</surname><given-names>WH</given-names></name></person-group> (<year>1999</year>) <article-title>A new frog of the genus <italic><tp:taxon-name><tp:taxon-name-part taxon-name-part-type="genus">Rana</tp:taxon-name-part></tp:taxon-name></italic> (<tp:taxon-name><tp:taxon-name-part taxon-name-part-type="order">Anura</tp:taxon-name-part></tp:taxon-name>: <tp:taxon-name><tp:taxon-name-part taxon-name-part-type="family">Ranidae</tp:taxon-name-part></tp:taxon-name>) from China.</article-title><source>Herpetologica</source><volume>55</volume>: <fpage>389</fpage>–<lpage>400</lpage>.</mixed-citation></ref><ref id="B3"><mixed-citation xmlns:xlink="http://www.w3.org/1999/xlink" xlink:type="simple"><person-group><name name-style="western"><surname>Chen</surname><given-names>WC</given-names></name><name name-style="western"><surname>Peng</surname><given-names>WX</given-names></name><name name-style="western"><surname>Li</surname><given-names>P</given-names></name><name name-style="western"><surname>Liu</surname><given-names>YJ</given-names></name></person-group> (<year>2022</year>) <article-title>A new species of <italic><tp:taxon-name><tp:taxon-name-part taxon-name-part-type="genus">Nidirana</tp:taxon-name-part></tp:taxon-name></italic> (<tp:taxon-name><tp:taxon-name-part taxon-name-part-type="order">Anura</tp:taxon-name-part></tp:taxon-name>, <tp:taxon-name><tp:taxon-name-part taxon-name-part-type="family">Ranidae</tp:taxon-name-part></tp:taxon-name>) from southern Guangxi, China.</article-title><source>Asian Herpetological Research</source><volume>13</volume>(<issue>2</issue>): <fpage>109</fpage>–<lpage>116</lpage>. <ext-link xlink:href="10.16373/j.cnki.ahr.210065" ext-link-type="doi" xlink:type="simple">https://doi.org/10.16373/j.cnki.ahr.210065</ext-link></mixed-citation></ref><ref id="B17"><mixed-citation xmlns:xlink="http://www.w3.org/1999/xlink" xlink:type="simple"><person-group><name name-style="western"><surname>Lyu</surname><given-names>ZT</given-names></name><name name-style="western"><surname>Mo</surname><given-names>YM</given-names></name><name name-style="western"><surname>Wan</surname><given-names>H</given-names></name><name name-style="western"><surname>Li</surname><given-names>YL</given-names></name><name name-style="western"><surname>Pang</surname><given-names>H</given-names></name><name name-style="western"><surname>Wang</surname><given-names>YY</given-names></name></person-group> (<year>2019</year>) <article-title>Description of a new species of music frogs (<tp:taxon-name><tp:taxon-name-part taxon-name-part-type="order">Anura</tp:taxon-name-part></tp:taxon-name>, <tp:taxon-name><tp:taxon-name-part taxon-name-part-type="family">Ranidae</tp:taxon-name-part></tp:taxon-name>, <italic><tp:taxon-name><tp:taxon-name-part taxon-name-part-type="genus">Nidirana</tp:taxon-name-part></tp:taxon-name></italic>) from Mt Dayao, southern China.</article-title><source>ZooKeys</source><volume>858</volume>: <fpage>109</fpage>–<lpage>126</lpage>. <ext-link xlink:href="10.3897/zookeys.858.34363" ext-link-type="doi" xlink:type="simple">https://doi.org/10.3897/zookeys.858.34363</ext-link></mixed-citation></ref><ref id="B26"><mixed-citation xmlns:xlink="http://www.w3.org/1999/xlink" xlink:type="simple"><person-group><name name-style="western"><surname>Wei</surname><given-names>G</given-names></name><name name-style="western"><surname>Li</surname><given-names>SZ</given-names></name><name name-style="western"><surname>Liu</surname><given-names>J</given-names></name><name name-style="western"><surname>Cheng</surname><given-names>YL</given-names></name><name name-style="western"><surname>Xu</surname><given-names>N</given-names></name><name name-style="western"><surname>Wang</surname><given-names>B</given-names></name></person-group> (<year>2020</year>) <article-title>A new species of the music frog <italic><tp:taxon-name><tp:taxon-name-part taxon-name-part-type="genus">Nidirana</tp:taxon-name-part></tp:taxon-name></italic> (<tp:taxon-name><tp:taxon-name-part taxon-name-part-type="order">Anura</tp:taxon-name-part></tp:taxon-name>, <tp:taxon-name><tp:taxon-name-part taxon-name-part-type="family">Ranidae</tp:taxon-name-part></tp:taxon-name>) from Guizhou Province, China.</article-title><source>ZooKeys</source><volume>904</volume>: <fpage>63</fpage>–<lpage>87</lpage>. <ext-link xlink:href="10.3897/zookeys.904.39161" ext-link-type="doi" xlink:type="simple">https://doi.org/10.3897/zookeys.904.39161</ext-link></mixed-citation></ref></ref-list></tp:taxon-treatment>
